# Supplementary material for: RCAF for patient-level thyroid ultrasound malignancy prediction under leakage-free evaluation and calibration
Source: Sci Rep. 2026 Jul 16;16:22408. doi: 10.1038/s41598-026-61342-8 (PMC13377050; doi:10.1038/s41598-026-61342-8)
Supplement: Supplementary file 1 — Supplementary Information. [file 41598_2026_61342_MOESM1_ESM.zip]

Archive with 7 entries (5 files):
- Supplementary/
- Supplementary/Code/
- Supplementary/Code/RCAF_project-main.zip
- Supplementary/oof_fold_variance.json
- Supplementary/Per-fold OOF performance.tex
- Supplementary/S1_gate_value_distribution.pdf
- Supplementary/S1_oof_fold_variance.csv
