# Supplementary material for: RCAF for patient-level thyroid ultrasound malignancy prediction under leakage-free evaluation and calibration
Source: Sci Rep. 2026 Jul 16;16:22408. doi: 10.1038/s41598-026-61342-8 (PMC13377050; doi:10.1038/s41598-026-61342-8)
Supplement: Supplementary file 1 — Supplementary Information. [file 41598_2026_61342_MOESM1_ESM.zip › Supplementary/oof_fold_variance.json]

{
  "per_fold": [
    {
      "fold": 0,
      "n": 671,
      "roc_auc": 0.9944329660238751,
      "pr_auc": 0.9861552867598035,
      "f1": 0.9387755102040817
    },
    {
      "fold": 1,
      "n": 671,
      "roc_auc": 0.9898847926267281,
      "pr_auc": 0.9773775049921221,
      "f1": 0.924924924924925
    },
    {
      "fold": 2,
      "n": 671,
      "roc_auc": 0.9889516129032258,
      "pr_auc": 0.978926444917803,
      "f1": 0.9235294117647059
    },
    {
      "fold": 3,
      "n": 671,
      "roc_auc": 0.9933884297520661,
      "pr_auc": 0.9862185537567905,
      "f1": 0.9458689458689459
    },
    {
      "fold": 4,
      "n": 670,
      "roc_auc": 0.9935122655122656,
      "pr_auc": 0.9875837643803276,
      "f1": 0.9597701149425287
    }
  ],
  "roc_auc_mean": 0.9920340133636321,
  "roc_auc_std": 0.0021860919197753937,
  "pr_auc_mean": 0.9832523109613694,
  "pr_auc_std": 0.004224069500646756,
  "f1_mean": 0.9385737815410374,
  "f1_std": 0.013528998599941174
}
