# Supplementary material for: RCAF for patient-level thyroid ultrasound malignancy prediction under leakage-free evaluation and calibration
Source: Sci Rep. 2026 Jul 16;16:22408. doi: 10.1038/s41598-026-61342-8 (PMC13377050; doi:10.1038/s41598-026-61342-8)
Supplement: Supplementary file 1 — Supplementary Information. [file 41598_2026_61342_MOESM1_ESM.zip › Supplementary/Per-fold OOF performance.tex]

\begin{table}[h]
	\centering
	\caption{Supplementary Table S1. Per-fold OOF performance breakdown
		for RCAF across the five development folds ($n_{\text{total}}=3{,}354$).}
	\label{tab:oof_folds_supp}
	\begin{tabular}{lccc}
		\toprule
		\textbf{Fold} & \textbf{ROC-AUC} & \textbf{PR-AUC} & \textbf{F1} \\
		\midrule
		Fold 0 ($n=671$) & 0.9944 & 0.9862 & 0.9388 \\
		Fold 1 ($n=671$) & 0.9899 & 0.9774 & 0.9249 \\
		Fold 2 ($n=671$) & 0.9890 & 0.9789 & 0.9235 \\
		Fold 3 ($n=671$) & 0.9934 & 0.9862 & 0.9459 \\
		Fold 4 ($n=670$) & 0.9935 & 0.9876 & 0.9598 \\
		\midrule
		Mean $\pm$ std   & $0.9920 \pm 0.0022$ & $0.9833 \pm 0.0042$ & $0.9386 \pm 0.0135$ \\
		\bottomrule
	\end{tabular}
\end{table}
