# Supplementary material for: RCAF for patient-level thyroid ultrasound malignancy prediction under leakage-free evaluation and calibration
Source: Sci Rep. 2026 Jul 16;16:22408. doi: 10.1038/s41598-026-61342-8 (PMC13377050; doi:10.1038/s41598-026-61342-8)
Supplement: Supplementary file 1 — Supplementary Information. [file 41598_2026_61342_MOESM1_ESM.zip › Supplementary/S1_oof_fold_variance.csv]

Fold	N	ROC-AUC	PR-AUC	F1
0	671	0.9944	0.9862	0.9388
1	671	0.9899	0.9774	0.9249
2	671	0.9890	0.9789	0.9235
3	671	0.9934	0.9862	0.9459
4	670	0.9935	0.9876	0.9598
Mean		0.9920	0.9833	0.9386
Std		0.0022	0.0042	0.0135
